# Supplementary material for: Scalable Design of Paired CRISPR Guide RNAs for Genomic Deletion
Source: PLoS Comput Biol. 2017 Mar 2;13(3):e1005341. doi: 10.1371/journal.pcbi.1005341 (PMC5333799; doi:10.1371/journal.pcbi.1005341)
Supplement: S2 File — (XLSX) [file pcbi.1005341.s002.xlsx]

## Sheet: Instructions
DECKO Design Spreadsheet
This workbook can be used to design oligonucleotides for cloning of DECKO vectors.
Version6: handles protospacers of either 20nt or 21nt
The workbook consists of two pages:
Design1: User pastes two designed protospacers for target of interest into blue cells. Spreadsheet returns Insert1 oligo (orange cell).
Design2: Spreadsheet takes Insert1 oligo (from Design1 page, orange cell) to design a series of 6 short oligos (green).
Notes:
1. Starting protospacers can be designed using CRISPETa (crispeta.crg.eu) or a variety of other published tools.
2. Order for synthesis either Insert1 (in orange cell) or 6 short oligos (in green cells) - both are compatible with DECKO. However, the latter is more economical when targeting individual loci.
3. sgRNA1 should commence with 'G', as in the DECKO vector it is driven by the U6 promoter. sgRNA2, driven by H1, has no such constraint.
4. Designed protospacer provided by user are typically of 20nt in length (sgRNA1 can also be 21nt if extra G is prepended)
More information at:
https://bmcgenomics.biomedcentral.com/articles/10.1186/s12864-015-2086-z
http://crispeta.crg.eu/protocols

## Sheet: Design1
Paste designed sgRNA sequences into blue cells.
NB: sgRNA1 should commence with a G.
INPUT
	Paste designed protospacers here (sgRNA1 must start with G)	Length (should be 20 or 21 bp)
sgRNA1 (U6 promoter)	GGAGCCTCAGAAATACAAAAA	21
sgRNA2 (H1 promoter)	CGGGATATCGGGTGGCGGCT	20
	5' Gibson assembly overhang	sgRNA1	Central region (Gibson assembly overhangs and BsmbI sequences)	sgRNA2	3' Gibson assembly overhang
	ATCTTGTGGAAAGGACGAAACACCG	GGAGCCTCAGAAATACAAAAA	GTTTTAGAGCTAGAAGAGACGGAATTCCTAGGATCCCGTCTCTCTGTATGAGACCACTCTTTCCC	CGGGATATCGGGTGGCGGCT	GTTTTAGAGCTAGAAATAGCAAGTT
OUTPUT
Insert-1 Oligonucleotide	ATCTTGTGGAAAGGACGAAACACCGGGAGCCTCAGAAATACAAAAAGTTTTAGAGCTAGAAGAGACGGAATTCCTAGGATCCCGTCTCTCTGTATGAGACCACTCTTTCCCCGGGATATCGGGTGGCGGCTGTTTTAGAGCTAGAAATAGCAAGTT
Length (should be 155 or 156 bp)	156

## Sheet: Design2
Insert1 Oligonucleotide (from Design1)
Sequence	ATCTTGTGGAAAGGACGAAACACCGGGAGCCTCAGAAATACAAAAAGTTTTAGAGCTAGAAGAGACGGAATTCCTAGGATCCCGTCTCTCTGTATGAGACCACTCTTTCCCCGGGATATCGGGTGGCGGCTGTTTTAGAGCTAGAAATAGCAAGTT
Length	156
6 Oligos	1R	2F	3R	4F	5R	6F
Start Pos.	1	22	47	71	94	117
Length	41	45	42	41	41	40
Sequence fragment	ATCTTGTGGAAAGGACGAAACACCGGGAGCCTCAGAAATAC	ACCGGGAGCCTCAGAAATACAAAAAGTTTTAGAGCTAGAAGAGAC	GTTTTAGAGCTAGAAGAGACGGAATTCCTAGGATCCCGTCTC	TTCCTAGGATCCCGTCTCTCTGTATGAGACCACTCTTTCCC	ATGAGACCACTCTTTCCCCGGGATATCGGGTGGCGGCTGTT	TATCGGGTGGCGGCTGTTTTAGAGCTAGAAATAGCAAGTT
Reverse	CATAAAGACTCCGAGGGCCACAAAGCAGGAAAGGTGTTCTA		CTCTGCCCTAGGATCCTTAAGGCAGAGAAGATCGAGATTTTG		TTGTCGGCGGTGGGCTATAGGGCCCCTTTCTCACCAGAGTA
Complement	GTATTTCTGAGGCTCCCGGTGTTTCGTCCTTTCCACAAGAT		GAGACGGGATCCTAGGAATTCCGTCTCTTCTAGCTCTAAAAC		AACAGCCGCCACCCGATATCCCGGGGAAAGAGTGGTCTCAT
Length actually is	41	45	42	41	41	40
Reverse	CATAAAGACTCCGAGGGCCACAAAGCAGGAAAGGTGTTCT		CTCTGCCCTAGGATCCTTAAGGCAGAGAAGATCGAGATTTTG		TTGTCGGCGGTGGGCTATAGGGCCCCTTTCTCACCAGAGTA
Complement	GTATTTCTGAGGCTCCCGGTGTTTCGTCCTTTCCACAAGA		GAGACGGGATCCTAGGAATTCCGTCTCTTCTAGCTCTAAAAC		AACAGCCGCCACCCGATATCCCGGGGAAAGAGTGGTCTCAT
Length actually is	40	45	42	41	41	40
OUTPUT		Length
1R	GTATTTCTGAGGCTCCCGGTGTTTCGTCCTTTCCACAAGAT	41
2F	ACCGGGAGCCTCAGAAATACAAAAAGTTTTAGAGCTAGAAGAGAC	45
3R	GAGACGGGATCCTAGGAATTCCGTCTCTTCTAGCTCTAAAAC	42
4F	TTCCTAGGATCCCGTCTCTCTGTATGAGACCACTCTTTCCC	41
5R	AACAGCCGCCACCCGATATCCCGGGGAAAGAGTGGTCTCAT	41	155
6F	TATCGGGTGGCGGCTGTTTTAGAGCTAGAAATAGCAAGTT	40
