# Supplementary material for: Scalable Design of Paired CRISPR Guide RNAs for Genomic Deletion
Source: PLoS Comput Biol. 2017 Mar 2;13(3):e1005341. doi: 10.1371/journal.pcbi.1005341 (PMC5333799; doi:10.1371/journal.pcbi.1005341)
Supplement: S5 File — (XLSX) [file pcbi.1005341.s005.xlsx]

## Sheet: sgRNA details
Target region	Pair	gRNA 1 + PAM	Score 1	Position 1	gRNA 2 + PAM	Score 2	Position 2	Paired score	Distance
>chr11:65254826-65255798(+)	1	GTTGGTCAAGTAAAGACACGTGG	0.835	>chr11:65254685-65254708(+)	AGTTCTGCCTCAGCTCAGGACGG	0.684	>chr11:65256189-65256212(-)	1.52	1481
	2	GTTGGTCAAGTAAAGACACGTGG	0.835	>chr11:65254685-65254708(+)	GCACCAGCCCAAGGCTGCATGGG	0.435	>chr11:65256126-65256149(+)	1.27	1418
	3	GCAGGTCACGCAGGCCCCCAGGG	0.442	>chr11:65254522-65254545(-)	AGTTCTGCCTCAGCTCAGGACGG	0.684	>chr11:65256189-65256212(-)	1.127	1644
	4	GCAGGTCACGCAGGCCCCCAGGG	0.442	>chr11:65254522-65254545(-)	GCACCAGCCCAAGGCTGCATGGG	0.435	>chr11:65256126-65256149(+)	0.878	1581
>chr11 :65267708-65269125(+)	1	GGCTTGGCTTGGCAACCACACGG	0.652	>chr11:65268130-65268153(+)	AGGATTCTAGACAGACCTAAGGG	0.851	>chr11:65268741-65268764(-)	1.505	588
	2	GTCCTAGCTTCATCAAACACTGG	0.438	>chr11:65267930-65267953(-)	AGGATTCTAGACAGACCTAAGGG	0.851	>chr11:65268741-65268764(-)	1.29	788
	3	GGCTTGGCTTGGCAACCACACGG	0.652	>chr11:65268130-65268153(+)	AGGTCTGTCTAGAATCCTAAAGG	0.578	>chr11:65268746-65268769(+)	1.231	593
	4	GTCCTAGCTTCATCAAACACTGG	0.438	>chr11:65267930-65267953(-)	TTAAAGTCTGATTAAGGGGGTGG	0.439	>chr11:65268928-65268951(-)	0.878	975

## Sheet: Design settings
Regions used for MALAT1 sgRNA design (hg19)
	Enhancer	chr11:65254826-65255798(+)
	Exon	chr11 :65267708-65269125(+)
CRISPETa settings (other settings at default values)
	n	100
	si	0
	sp	0
	v	0.2
	eu	0
	ed	0
